# Supplementary material for: Quantitative Preclinical Imaging as a Metrological Framework: Reproducibility, Validation, and Translational Maturity
Source: J Imaging. 2026 May 29;12(6):242. doi: 10.3390/jimaging12060242 (PMC13301819; doi:10.3390/jimaging12060242)
Supplement: Supplementary file 1 [file jimaging-12-00242-s001.zip]

Archive with 1 entries (1 files):
- jimaging-4227486-supplementary.pdf
